# Supplementary material for: Apoptosome formation upon overexpression of native and truncated Apaf-1 in cell-free and cell-based systems
Source: Arch Biochem Biophys. 2018 Mar 15;642:46–51. doi: 10.1016/j.abb.2018.01.017 (PMC5856089; doi:10.1016/j.abb.2018.01.017)
Supplement: Supplementary data [file mmc1.xml]

<?xml version="1.0" encoding="UTF-8" standalone="no"?><data:data><datasets><author>saman_h@modares.ac.ir</author><type>0</type><dataset><value>1</value><reason>Data will be made available on request</reason><comments/></dataset></datasets></data:data>
